# Supplementary material for: Trends and Hot Spots in Research Related to Rivaroxaban: Bibliometric Analysis
Source: Clin Pract. 2025 Oct 21;15(10):190. doi: 10.3390/clinpract15100190 (PMC12564707; doi:10.3390/clinpract15100190)
Supplement: Supplementary file 1 [file clinpract-15-00190-s001.zip]

Archive with 1 entries (1 files):
- clinpract-3906641-supplementary.pdf
